# Supplementary material for: Effects of particle size on physicochemical and functional properties of superfine black kidney bean (Phaseolus vulgaris L.) powder
Source: PeerJ. 2019 Feb 4;7:e6369. doi: 10.7717/peerj.6369 (PMC6366401; doi:10.7717/peerj.6369)
Supplement: Supplemental Information 4 — Antioxidant properties of BKBP presented in Figure 5 were determined by DPPH and hydroxyl radical scavenging activity, as well as ferrous ion-chelating effects. [file peerj-07-6369-s004.xlsx]

## Sheet: Sheet1
	Antioxidant properties of BKBP with particle sizes of 250-180, 180–125, 125–75, 75–38 and < 38 μm, (a) DPPH·scavenging activity (%), (b) hydroxyl radical-scavenging activity (%), (c) ferrous ion-chelating activity (%).
a	Powder particles	DPPH· scavenging activity
	(μm)	%
3 samples		sample1	sample2	sample3	mean	SD
	250-180	72.67	71.89	74.39	72.9833	1.27911
	180-125	75.94	76.62	77.9	76.82	0.995188
	125-75	81.83	79.59	82.17	81.1967	1.40176
	75-38	87.4	89.02	85.49	87.3033	1.76698
	< 38	90.02	88.49	89.69	89.4	0.805171
	Vc	97.05
b	Powder particles	OH· scavenging activity
	(μm)	%
3 samples		sample1	sample2	sample3	mean	SD
	250-180	69.55	67.32	72.29	69.72	2.48936
	180-125	70.73	72.19	69.96	70.96	1.13265
	125-75	76.03	73.25	78.9	76.06	2.82512
	75-38	90.37	88.76	87.63	88.92	1.37699
	< 38	86.44	87.59	86.17	86.7333	0.754078
	Vc	98.82
c	Powder particles	Ferrous ion-chelating activity
	(μm)	%
3 samples		sample1	sample2	sample3	mean	SD
	250-180	62.67	60.72	65.33	62.9067	2.31409
	180-125	71.12	68.29	73.5	70.97	2.60824
	125-75	73.02	75.49	73.24	73.9167	1.36698
	75-38	83.11	80.49	79.88	81.16	1.71607
	< 38	79.02	80.45	81.12	80.1967	1.07268
	Vc	84.74
